# Supplementary material for: Identification of Inhibitors of ZIKV Replication
Source: Viruses. 2020 Sep 18;12(9):1041. doi: 10.3390/v12091041 (PMC7551609; doi:10.3390/v12091041)
Supplement: Supplementary file 1 [file viruses-12-01041-s001.zip]

Archive with 1 entries (1 files):
- viruses-904328-supplementary.pdf
